# Supplementary material for: Bat Astrovirus in Mozambique
Source: Virol J. 2018 Jun 20;15:104. doi: 10.1186/s12985-018-1011-x (PMC6011250; doi:10.1186/s12985-018-1011-x)
Supplement: Supplementary file 1 — Detailed results of Astrovirus detection in samples from Mozambique. (ODS 30 kb) [file 12985_2018_1011_MOESM1_ESM.ods]

## Sheet: Astrovirus
Sample #	Date	Species	Sex	Astrovirus
SMG18947	03/02/2015	Hipposideros caffer	M	0
SMG18948	03/02/2015	Hipposideros caffer	M	0
SMG18949	03/02/2015	Hipposideros caffer	M	1
SMG18950	03/02/2015	Hipposideros caffer	M	0
SMG18952	03/02/2015	Hipposideros caffer	F	1
SMG18953	03/02/2015	Rhinolophus mossambicus	F	0
SMG18954	03/02/2015	Rhinolophus mossambicus	F	0
SMG18955	03/02/2015	Rhinolophus mossambicus	M	0
SMG18956	03/02/2015	Rhinolophus mossambicus	F	0
SMG18957	03/02/2015	Rhinolophus mossambicus	M	0
SMG18958	03/02/2015	Triaenops afer	M	1
SMG18959	03/02/2015	Rhinolophus lobatus	M	0
SMG18960	03/02/2015	Rhinolophus mossambicus	M	0
SMG18961	03/02/2015	Rhinolophus mossambicus	M	0
SMG18962	03/02/2015	Hipposideros caffer	F	0
SMG18963	03/02/2015	Hipposideros caffer	F	1
SMG18964	03/02/2015	Hipposideros caffer	M	0
SMG18966	03/02/2015	Scotophilus viridis	M	0
SMG18967	03/02/2015	Scotophilus viridis	F	0
SMG18968	04/02/2015	Nycteris thebaica	M	0
SMG18969	04/02/2015	Nycteris thebaica	F	1
SMG18970	04/02/2015	Nycteris thebaica	F	0
SMG18971	04/02/2015	Nycteris thebaica	M	1
SMG18972	04/02/2015	Nycteris thebaica	F	0
SMG18973	04/02/2015	Nycteris thebaica	F	0
SMG18974	04/02/2015	Nycteris thebaica	F	0
SMG18975	04/02/2015	Rhinolophus mossambicus	F	0
SMG18976	04/02/2015	Rhinolophus mossambicus	F	0
SMG18977	04/02/2015	Rhinolophus mossambicus	M	0
SMG18978	04/02/2015	Rhinolophus mossambicus	M	0
SMG18979	04/02/2015	Rhinolophus mossambicus	F	0
SMG18980	04/02/2015	Rhinolophus mossambicus	F	0
SMG18981	04/02/2015	Rhinolophus mossambicus	F	0
SMG18982	04/02/2015	Nycteris thebaica	F	1
SMG18983	04/02/2015	Rhinolophus mossambicus	M	0
SMG18984	04/02/2015	Rhinolophus mossambicus	F	0
SMG18985	04/02/2015	Rhinolophus mossambicus	F	0
SMG18986	04/02/2015	Hipposideros caffer	M	0
SMG18987	04/02/2015	Hipposideros caffer	F	0
SMG18988	04/02/2015	Rhinolophus lobatus	F	0
SMG18989	04/02/2015	Rhinolophus lobatus	M	0
SMG18990	04/02/2015	Rhinolophus lobatus	M	0
SMG18991	04/02/2015	Rhinolophus lobatus	F	0
SMG18992	04/02/2015	Rhinolophus lobatus	M	0
SMG18993	04/02/2015	Triaenops afer	M	1
SMG18994	04/02/2015	Triaenops afer	M	0
SMG18995	04/02/2015	Triaenops afer	M	0
SMG18996	04/02/2015	Triaenops afer	M	0
SMG18997	04/02/2015	Triaenops afer	M	0
SMG18998	04/02/2015	Triaenops afer	M	0
SMG18999	04/02/2015	Triaenops afer	M	0
SMG19000	04/02/2015	Triaenops afer	M	0
SMG19001	04/02/2015	Triaenops afer	M	0
SMG19002	04/02/2015	Hipposideros caffer	M	0
SMG19003	05/02/2015	Miniopterus mossambicus	M	0
SMG19004	05/02/2015	Miniopterus mossambicus	M	1
SMG19005	05/02/2015	Miniopterus mossambicus	M	0
SMG19006	05/02/2015	Miniopterus mossambicus	M	0
SMG19007	05/02/2015	Miniopterus mossambicus	M	0
SMG19008	05/02/2015	Miniopterus mossambicus	M	0
SMG19009	05/02/2015	Miniopterus mossambicus	M	0
SMG19010	05/02/2015	Miniopterus mossambicus	F	0
SMG19011	05/02/2015	Miniopterus mossambicus	M	0
SMG19012	05/02/2015	Miniopterus mossambicus	F	0
SMG19013	05/02/2015	Miniopterus mossambicus	M	0
SMG19014	05/02/2015	Miniopterus mossambicus	F	0
SMG19015	05/02/2015	Miniopterus mossambicus	M	0
SMG19016	05/02/2015	Hipposideros caffer	F	0
SMG19017	05/02/2015	Rhinolophus rhodisiae	F	0
SMG19018	05/02/2015	Rhinolophus rhodisiae	M	0
SMG19019	05/02/2015	Rhinolophus rhodisiae	F	0
SMG19020	05/02/2015	Rhinolophus rhodisiae	M	0
SMG19021	05/02/2015	Rhinolophus rhodisiae	F	0
SMG19022	05/02/2015	Rhinolophus lobatus	F	0
SMG19024	05/02/2015	Rhinolophus rhodisiae	F	0
SMG19025	05/02/2015	Rhinolophus rhodisiae	F	0
SMG19027	05/02/2015	Rhinolophus rhodisiae	M	0
SMG19028	05/02/2015	Rhinolophus rhodisiae	M	0
SMG19029	05/02/2015	Rhinolophus lobatus	F	0
SMG19030	05/02/2015	Rhinolophus rhodisiae	M	0
SMG19031	05/02/2015	Rhinolophus rhodisiae	F	0
SMG19032	05/02/2015	Rhinolophus rhodisiae	F	0
SMG19033	05/02/2015	Rhinolophus rhodisiae	F	0
SMG19034	05/02/2015	Rhinolophus rhodisiae	F	0
SMG19036	05/02/2015	Rhinolophus rhodisiae	M	0
SMG19037	05/02/2015	Rhinolophus rhodisiae	M	0
SMG19038	05/02/2015	Rhinolophus rhodisiae	F	0
SMG19039	05/02/2015	Rhinolophus rhodisiae	F	0
SMG19040	05/02/2015	Rhinolophus lobatus	F	0
SMG19042	21/05/2015	Hipposideros caffer	M	0
SMG19043	21/05/2015	Hipposideros caffer	M	1
SMG19044	21/05/2015	Hipposideros caffer	M	0
SMG19045	21/05/2015	Hipposideros caffer	M	1
SMG19046	21/05/2015	Rhinolophus rhodisiae	M	0
SMG19047	21/05/2015	Hipposideros caffer	M	0
SMG19048	21/05/2015	Hipposideros caffer	M	0
SMG19049	21/05/2015	Hipposideros caffer	M	1
SMG19051	21/05/2015	Hipposideros caffer	M	0
SMG19052	21/05/2015	Hipposideros caffer	M	0
SMG19053	21/05/2015	Hipposideros caffer	M	0
SMG19054	21/05/2015	Hipposideros caffer	M	0
SMG19055	21/05/2015	Rhinolophus rhodisiae	M	0
SMG19056	21/05/2015	Hipposideros caffer	M	0
SMG19057	21/05/2015	Triaenops afer	F	0
SMG19059	21/05/2015	Hipposideros caffer	F	0
SMG19060	21/05/2015	Hipposideros caffer	M	0
SMG19061	21/05/2015	Hipposideros caffer	M	0
SMG19062	21/05/2015	Hipposideros caffer	M	0
SMG19063	21/05/2015	Hipposideros caffer	M	0
SMG19064	21/05/2015	Hipposideros caffer	M	0
SMG19065	21/05/2015	Hipposideros caffer	M	0
SMG19066	21/05/2015	Hipposideros caffer	M	0
SMG19067	21/05/2015	Hipposideros caffer	M	0
SMG19068	21/05/2015	Hipposideros caffer	M	0
SMG19069	21/05/2015	Hipposideros caffer	M	1
SMG19071	21/05/2015	Hipposideros caffer	M	0
SMG19072	21/05/2015	Hipposideros caffer	M	0
SMG19074	21/05/2015	Hipposideros caffer	M	1
SMG19075	21/05/2015	Hipposideros caffer	F	0
SMG19076	21/05/2015	Hipposideros caffer	M	0
SMG19077	21/05/2015	Hipposideros caffer	M	0
SMG19078	21/05/2015	Hipposideros caffer	M	0
SMG19079	21/05/2015	Hipposideros caffer	M	0
SMG19080	21/05/2015	Hipposideros caffer	M	1
SMG19081	21/05/2015	Hipposideros caffer	M	0
SMG19082	21/05/2015	Hipposideros caffer	F	0
SMG19083	21/05/2015	Hipposideros caffer	M	0
SMG19084	21/05/2015	Hipposideros caffer	M	0
SMG19085	21/05/2015	Hipposideros caffer	M	0
SMG19086	21/05/2015	Hipposideros caffer	M	0
SMG19087	21/05/2015	Hipposideros caffer	M	0
SMG19088	21/05/2015	Hipposideros caffer	M	0
SMG19089	21/05/2015	Hipposideros caffer	F	0
SMG19090	21/05/2015	Hipposideros caffer	F	1
SMG19091	21/05/2015	Hipposideros caffer	F	0
SMG19092	21/05/2015	Hipposideros caffer	M	0
SMG19093	21/05/2015	Hipposideros caffer	F	0
SMG19094	21/05/2015	Miniopterus mossambicus	M	0
SMG19095	21/05/2015	Rhinolophus rhodisiae	M	0
SMG19096	21/05/2015	Rhinolophus rhodisiae	M	0
SMG19097	21/05/2015	Triaenops afer	F	0
SMG19098	21/05/2015	Miniopterus mossambicus	F	0
SMG19099	21/05/2015	Triaenops afer	F	0
SMG19100	21/05/2015	Triaenops afer	M	0
SMG19101	21/05/2015	Triaenops afer	F	0
SMG19102	21/05/2015	Miniopterus mossambicus	F	0
SMG19103	21/05/2015	Miniopterus mossambicus	F	0
SMG19104	21/05/2015	Miniopterus mossambicus	M	1
SMG19105	23/05/2015	Nycteris thebaica	F	0
SMG19106	23/05/2015	Nycteris thebaica	M	0
SMG19107	23/05/2015	Nycteris thebaica	M	0
SMG19108	23/05/2015	Nycteris thebaica	M	1
SMG19109	23/05/2015	Nycteris thebaica	M	0
SMG19110	23/05/2015	Nycteris thebaica	M	0
SMG19111	23/05/2015	Rhinolophus mossambicus	M	0
SMG19112	23/05/2015	Rhinolophus mossambicus	M	0
SMG19113	23/05/2015	Rhinolophus mossambicus	M	0
SMG19114	23/05/2015	Rhinolophus rhodisiae	M	0
SMG19115	23/05/2015	Rhinolophus rhodisiae	F	0
SMG19116	23/05/2015	Rhinolophus rhodisiae	F	0
SMG19117	23/05/2015	Rhinolophus rhodisiae	M	0
SMG19118	23/05/2015	Rhinolophus rhodisiae	F	0
SMG19119	23/05/2015	Rhinolophus rhodisiae	F	0
SMG19122	23/05/2015	Rhinolophus rhodisiae	F	0
SMG19123	23/05/2015	Rhinolophus rhodisiae	M	0
SMG19124	23/05/2015	Rhinolophus rhodisiae	M	0
SMG19125	23/05/2015	Miniopterus mossambicus	F	0
SMG19126	23/05/2015	Miniopterus mossambicus	F	0
SMG19127	23/05/2015	Miniopterus mossambicus	M	0
SMG19128	23/05/2015	Mops condylurus	F	0
SMG19129	23/05/2015	Mops condylurus	M	0
SMG19130	23/05/2015	Mops condylurus	F	0
SMG19131	23/05/2015	Mops condylurus	F	0
SMG19132	23/05/2015	Mops condylurus	F	0
SMG19133	23/05/2015	Mops condylurus	M	0
SMG19134	23/05/2015	Mops condylurus	M	0
SMG19135	23/05/2015	Mops condylurus	M	0
SMG19136	23/05/2015	Mops condylurus	M	0
SMG19137	23/05/2015	Mops condylurus	M	0
SMG19138	23/05/2015	Mops condylurus	M	0
SMG19139	23/05/2015	Mops condylurus	M	0
SMG19140	23/05/2015	Mops condylurus	M	0
SMG19141	23/05/2015	Mops condylurus	M	0
SMG19142	23/05/2015	Mops condylurus	M	0
SMG19143	23/05/2015	Mops condylurus	M	0
SMG19144	23/05/2015	Mops condylurus	M	0
SMG19145	23/05/2015	Mops condylurus	F	1
SMG19146	23/05/2015	Mops condylurus	F	0
SMG19147	23/05/2015	Mops condylurus	F	0
SMG19148	23/05/2015	Mops condylurus	F	0
SMG19149	23/05/2015	Mops condylurus	F	0
SMG19150	24/05/2015	Neoromicia nana	M	0
SMG19151	24/05/2015	Neoromicia nana	M	0
SMG19153	24/05/2015	Triaenops afer	M	1
SMG19154	24/05/2015	Triaenops afer	M	1
SMG19155	24/05/2015	Triaenops afer	M	1
SMG19156	24/05/2015	Triaenops afer	M	0
SMG19157	24/05/2015	Triaenops afer	F	1
SMG19158	24/05/2015	Triaenops afer	F	0
SMG19159	24/05/2015	Triaenops afer	M	1
SMG19160	24/05/2015	Triaenops afer	F	0
SMG19161	24/05/2015	Triaenops afer	M	1
SMG19162	24/05/2015	Triaenops afer	M	1
SMG19163	24/05/2015	Triaenops afer	M	1
SMG19164	24/05/2015	Triaenops afer	F	1
SMG19165	24/05/2015	Triaenops afer	F	1
SMG19166	24/05/2015	Triaenops afer	M	1
SMG19167	24/05/2015	Triaenops afer	F	1
SMG19168	24/05/2015	Triaenops afer	F	1
SMG19169	24/05/2015	Triaenops afer	F	1
SMG19170	24/05/2015	Triaenops afer	F	1
SMG19171	24/05/2015	Triaenops afer	M	1
SMG19172	24/05/2015	Triaenops afer	F	1
SMG19173	24/05/2015	Triaenops afer	F	1
SMG19174	24/05/2015	Triaenops afer	M	1
SMG19175	24/05/2015	Triaenops afer	F	1
SMG19176	24/05/2015	Triaenops afer	M	1
SMG19177	24/05/2015	Triaenops afer	F	1
SMG19178	24/05/2015	Triaenops afer	M	1
SMG19179	24/05/2015	Triaenops afer	M	1
SMG19180	24/05/2015	Triaenops afer	F	1
SMG19181	24/05/2015	Triaenops afer	M	1
SMG19182	24/05/2015	Triaenops afer	M	1
SMG19183	24/05/2015	Triaenops afer	M	1
SMG19184	24/05/2015	Triaenops afer	M	1
SMG19185	24/05/2015	Triaenops afer	M	1
SMG19186	24/05/2015	Triaenops afer	M	1
SMG19187	24/05/2015	Triaenops afer	F	1
SMG19188	24/05/2015	Triaenops afer	M	1
SMG19190	25/05/2015	Mops condylurus	M	0
SMG19191	25/05/2015	Mops condylurus	F	0
SMG19192	25/05/2015	Mops condylurus	F	0
SMG19193	25/05/2015	Mops condylurus	F	0
SMG19196	25/05/2015	Mops condylurus	F	0
SMG19197	25/05/2015	Mops condylurus	M	0
SMG19198	25/05/2015	Mops condylurus	F	0
SMG19199	25/05/2015	Mops condylurus	F	0
SMG19200	25/05/2015	Mops condylurus	F	0
SMG19201	25/05/2015	Mops condylurus	F	0
SMG19202	25/05/2015	Mops condylurus	M	0
SMG19203	25/05/2015	Mops condylurus	M	0
SMG19204	25/05/2015	Mops condylurus	M	0
SMG19205	25/05/2015	Mops condylurus	M	0
SMG19206	25/05/2015	Mops condylurus	M	0
SMG19207	25/05/2015	Mops condylurus	M	0
SMG19208	25/05/2015	Mops condylurus	M	0
SMG19209	25/05/2015	Mops condylurus	M	0
SMG19210	25/05/2015	Mops condylurus	F	0
SMG19211	25/05/2015	Mops condylurus	F	0
SMG19212	25/05/2015	Mops condylurus	F	0
SMG19213	25/05/2015	Mops condylurus	F	0
SMG19214	25/05/2015	Mops condylurus	F	0
SMG19215	25/05/2015	Mops condylurus	F	0
SMG19216	25/05/2015	Mops condylurus	M	0
SMG19217	25/05/2015	Mops condylurus	F	0
SMG19218	25/05/2015	Mops condylurus	M	0
SMG19219	25/05/2015	Mops condylurus	F	0
SMG19220	25/05/2015	Mops condylurus	F	0
SMG19223	25/05/2015	Mops condylurus	F	0
